# Supplementary material for: Microbial metabolite butyrate promotes anti-PD-1 antitumor efficacy by modulating T cell receptor signaling of cytotoxic CD8 T cell
Source: Gut Microbes. 2023 Aug 27;15(2):2249143. doi: 10.1080/19490976.2023.2249143 (PMC10464552; doi:10.1080/19490976.2023.2249143)
Supplement: Supplemental Material [file KGMI_A_2249143_SM0559.zip]

Archive with 11 entries (10 files):
- Supplementary tables and figures/
- Supplementary tables and figures/Figure S1.tif
- Supplementary tables and figures/Figure S2.tif
- Supplementary tables and figures/Figure S3.tif
- Supplementary tables and figures/Figure S4.tif
- Supplementary tables and figures/Figure S5.tif
- Supplementary tables and figures/Supplementary Figure legends clean.docx
- Supplementary tables and figures/Table S1.docx
- Supplementary tables and figures/Table S2.docx
- Supplementary tables and figures/Table S3.docx
- Supplementary tables and figures/Table S4.docx
